# Supplementary material for: Distribution and Level of Bioactive Monoacylglycerols in 12 Marine Microalgal Species
Source: Mar Drugs. 2024 May 31;22(6):258. doi: 10.3390/md22060258 (PMC11205161; doi:10.3390/md22060258)
Supplement: Supplementary file 1 [file marinedrugs-22-00258-s001.zip]

Archive with 1 entries (1 files):
- marinedrugs-3014189-supplementary.pdf
